# Supplementary material for: A kinome-wide screen identifies a CDKL5-SOX9 regulatory axis in epithelial cell death and kidney injury
Source: Nat Commun. 2020 Apr 21;11:1924. doi: 10.1038/s41467-020-15638-6 (PMC7174303; doi:10.1038/s41467-020-15638-6)
Supplement: Supplementary file 3 — Source Data [file 41467_2020_15638_MOESM3_ESM.xlsx]

## Sheet: Fig-1
		Figure 1b						Figure 1d
								(n=4)
		24.4681
		26.5957			Mock	Control	Pkcδ	Mlkl	Tao2	Braf	Limk2	Mst2	Igf1r	Cdkl5
		25.5319			28.26	34.53	43.72	27.44	21.43	42.48	44.21	61.28	66.74	82.63
		24.4681			36.13	32.88	50.2	20.25	22.46	50.76	43.72	68.39	68.2	85.42
		27.6596			20.82	21.76	43.71	24.14	23.23	38.19	58.1	65.79	70.46	82.61
		56.383			33.1	20.69	46.28	23.32	20.72	37.34	39.43	62.13	62.98	89.47						Figure 1g
		25.5319
		23.4043
		26.5957
		20.2128						Figure 1e
		15.9574						(n=4)
		36.1702
		43.617			Mock	Control	PKCδ	MLKL	TAO2	BRAF	LIMK2	MST2	IGF1R	CDKL5
		5.3191			48.21	52.94	66.43	40.35	23.02	60.19	44.28	60.73	66.57	82.64
		13.8298			47.86	46.87	60.72	38.49	15.41	58.48	56.07	70.8	70.52	88.98
		7.4468			50.6	48.16	62.85	49.26	26.04	66.73	50.93	68.47	73.19	90.43
		23.4043			48.98	53.3	65.47	56.14	19.77	59.26	53.14	65.55	76.26	85.7
		27.6596
		25.5319
		32.9787
		35.1064						Figure 1h
		12.766						(n=4)
		6.383
		41.4894			-	WT	KD	TEY/AEF	-	WT	KD	TEY/AEF
		47.8723			31.0526	24.0618	28.0702	34.6548	69.2982	42.1053	68.3321	78.5685
		18.0851			27.193	32.807	30.8531	39.5677	73.6842	45.614	70.2201	74.1234
		21.2766			34.5614	35.4386	26.8452	31.5684	75.4386	22.193	66.6667	70.3387
		28.7234			29.8246	29.8246	33.3333	36.2931	71.0526	42.1053	69.2982	69.3354
		32.9787
		45.7447
		32.9787
		25.5319
		19.1489
		23.4043
		22.3404
		29.7872
		25.5319
		10.6383
		12.766
		34.0426
		22.3404
		25.5319
		27.6596
		23.4043
		21.2766
		24.4681
		25.5319
		23.4043
		28.7234
		26.5957
		30.8511
		22.3404
		30.8511
		23.4043
		17.0213
		21.2766
		20.2128
		27.6596
		23.4043
		8.5106
		10.6383
		31.9149
		18.0851
		13.8298
		7.4468
		0
		3.1915
		11.7021
		5.3191
		21.2766
		25.5319
		23.4043
		28.7234
		11.7021
		25.5319
		20.2128
		9.5745
		17.0213
		27.6596
		11.7021
		8.5106
		14.8936
		32.9787
		30.8511
		27.6596
		22.3404
		25.5319
		55.3191
		23.4043
		22.3404
		21.2766
		14.8936
		17.0213
		24.4681
		21.2766
		20.2128
		27.6596
		23.4043
		8.5106
		10.6383
		31.9149
		17.0213
		25.5319
		12.766
		20.2128
		0
		3.1915
		11.7021
		27.6596
		24.4681
		11.7021
		27.6596
		25.5319
		20.2128
		28.7234
		13.8298
		2.1277
		6.383
		0
		15.9574
		20.2128
		18.0851
		23.4043
		6.383
		20.2128
		14.8936
		4.2553
		11.7021
		22.3404
		6.383
		3.1915
		9.5745
		27.6596
		25.5319
		22.3404
		17.0213
		20.2128
		57.4468
		18.0851
		17.0213
		22.3404
		20.2128
		25.5319
		23.4043
		27.6596
		40.4255
		27.6596
		20.2128
		13.8298
		18.0851
		17.0213
		24.4681
		20.2128
		5.3191
		7.4468
		1.0638
		0
		6.383
		22.3404
		19.1489
		6.383
		22.3404
		20.2128
		14.8936
		23.4043
		8.5106
		18.0851
		21.2766
		14.8936
		10.6383
		4.2553
		0
		0
		8.5106
		2.1277
		18.0851
		22.3404
		0
		15.9574
		9.5745
		11.7021
		19.1489
		15.9574
		14.8936
		22.3404
		18.0851
		3.1915
		23.4043
		21.2766
		25.5319
		17.0213
		25.5319
		18.0851
		11.7021
		15.9574
		14.8936
		22.3404
		18.0851
		3.1915
		5.3191
		26.5957
		12.766
		8.5106
		2.1277
		0
		15.9574
		25.5319
		35.1064
		22.3404
		21.2766
		23.4043
		27.6596
		28.7234
		22.3404
		21.2766
		20.2128
		22.3404
		24.4681
		21.2766
		25.5319
		19.1489
		18.0851
		20.2128
		22.3404
		21.2766
		24.4681
		26.5957
		25.5319
		21.2766
		20.2128
		17.0213
		21.2766
		25.5319
		27.6596
		91.4894
		34.0426
		31.9149
		13.8298
		10.6383
		14.8936
		17.0213
		18.0851
		12.766
		10.6383
		10.6383
		13.8298
		10.6383
		15.9574
		20.2128
		10.6383
		9.5745
		8.5106
		43.617
		10.6383
		12.766
		17.0213
		32.9787
		29.7872
		25.5319
		27.6596
		31.9149
		22.3404
		28.7234
		29.7872
		38.2979
		23.4043
		25.5319
		27.6596
		15.9574
		14.8936
		22.3404
		12.766
		3.1915
		5.3191
		26.5957
		12.766
		8.5106
		23.4043
		17.0213
		76.5957
		27.6596
		32.9787
		31.9149
		36.1702
		29.7872
		21.2766
		12.766
		10.6383
		32.9787
		31.9149
		34.0426
		31.9149
		36.1702
		31.9149
		38.2979
		31.9149
		39.3617
		31.9149
		62.766
		12.766
		13.8298
		43.617
		10.6383
		17.0213
		25.5319
		24.4681
		21.2766
		10.6383
		20.2128
		14.8936
		15.9574
		18.0851
		13.8298
		10.6383
		10.6383
		12.766
		9.5745
		8.5106
		7.4468
		5.3191
		4.2553
		24.4681
		12.766
		14.8936
		15.9574
		6.383
		10.6383
		4.2553
		20.2128
		24.4681
		22.3404
		27.6596
		10.6383
		24.4681
		19.1489
		8.5106
		15.9574
		26.5957
		10.6383
		7.4468
		13.8298
		31.9149
		29.7872
		26.5957
		21.2766
		24.4681
		61.7021
		22.3404
		21.2766
		26.5957
		24.4681
		29.7872
		27.6596
		31.9149
		44.6809
		31.9149
		24.4681
		18.0851
		22.3404
		21.2766
		28.7234
		24.4681
		9.5745
		11.7021
		5.3191
		4.2553
		10.6383
		26.5957
		23.4043
		10.6383
		26.5957
		24.4681
		19.1489
		27.6596
		12.766
		22.3404
		25.5319
		19.1489
		14.8936
		8.5106
		4.2553
		4.2553
		12.766
		6.383
		22.3404
		26.5957
		-1.0638
		20.2128
		13.8298
		15.9574
		23.4043
		20.2128
		19.1489
		26.5957
		22.3404
		7.4468
		27.6596
		25.5319
		29.7872
		21.2766
		29.7872
		22.3404
		15.9574
		20.2128
		19.1489
		26.5957
		22.3404
		7.4468
		9.5745
		30.8511
		17.0213
		12.766
		6.383
		4.2553
		77.6596
		12.766
		17.0213
		19.1489
		27.6596
		30.8511
		10.6383
		5.3191
		13.8298
		7.4468
		23.4043
		27.6596
		25.5319
		30.8511
		13.8298
		27.6596
		22.3404
		11.7021
		19.1489
		29.7872
		13.8298
		10.6383
		17.0213
		35.1064
		32.9787
		29.7872
		24.4681
		27.6596
		64.8936
		25.5319
		24.4681
		29.7872
		46.8085
		32.9787
		30.8511
		35.1064
		47.8723
		35.1064
		27.6596
		42.5532
		25.5319
		24.4681
		31.9149
		27.6596
		12.766
		13.8298
		2.1277
		5.3191
		13.8298
		29.7872
		26.5957
		13.8298
		29.7872
		27.6596
		22.3404
		30.8511
		15.9574
		25.5319
		28.7234
		22.3404
		18.0851
		11.7021
		51.0638
		7.4468
		15.9574
		9.5745
		25.5319
		29.7872
		2.1277
		23.4043
		17.0213
		19.1489
		26.5957
		23.4043
		22.3404
		29.7872
		25.5319
		10.6383
		30.8511
		28.7234
		32.9787
		24.4681
		32.9787
		25.5319
		19.1489
		23.4043
		22.3404
		29.7872
		25.5319
		10.6383
		12.766
		34.0426
		20.2128
		15.9574
		9.5745
		2.1277
		3.1915
		11.7021
		5.3191
		21.2766
		25.5319
		23.4043
		28.7234
		11.7021
		25.5319
		20.2128
		9.5745
		17.0213
		27.6596
		26.5957
		24.4681
		29.7872
		27.6596
		31.9149
		44.6809
		31.9149
		24.4681
		18.0851
		22.3404
		21.2766
		28.7234
		24.4681
		9.5745
		11.7021
		5.3191
		4.2553
		14.8936
		23.4043
		8.5106
		18.0851
		21.2766
		14.8936
		10.6383
		4.2553
		0
		0
		8.5106
		2.1277
		18.0851
		22.3404
		7.4468
		27.6596
		25.5319
		29.7872
		21.2766
		29.7872
		22.3404
		15.9574
		20.2128
		19.1489
		26.5957
		22.3404
		7.4468
		9.5745
		30.8511
		17.0213
		27.6596
		22.3404
		25.5319
		29.7872
		21.2766
		23.4043
		32.9787
		48.9362
		7.4468
		11.7021
		29.7872
		2.4528
		6.3073
		22.0756
		21.3748
		0.1752
		21.1996
		10.5122
		0.1752
		2.9785
		10.5122
		1.5768
		5.0809
		2.2776
		3.1537
		1.9272
		25.2292
		13.687
		12.2642
		14.1914
		1.2264
		31.0109
		8.4097
		15.4179
		1.9272
		24.178
		16.9947
		5.9569
		12.089
		2.9785
		19.0835
		2.628
		26.6309
		11.9138
		6.8329
		6.1321
		53.6121
		5.0809
		4.0297
		14.7171
		4.5553
		2.9785
		15.2427
		5.2561
		1.0512
		6.4825
		10.1618
		60.2698
		20.4217
		5.2561
		25.6499
		9.1106
		13.9423
		0
		4.0297
		23.302
		12.6146
		12.2642
		13.2807
		17.5203
		20.2956
		20.1204
		16.9947
		11.3882
		2.2776
		1.4016
		10.5122
		0.3504
		1.0512
		1.2264
		11.1101
		25.5796
		4.7305
		12.783
		0.7008
		5.9569
		15.4813
		14.3666
		11.5634
		8.5849
		17.1699
		3.5041
		17.5203
		4.7305
		11.7107
		1.752
		2.8032
		1.2264
		18.7188
		5.2561
		23.4772
		1.0512
		9.1106
		8.7601
		12.7898
		16.6443
		1.5768
		5.2561
		0.1752
		37.8438
		40.6471
		8.9354
		27.1565
		1.9272
		6.3073
		1.752
		5.9569
		3.3289
		1.5768
		2.2776
		28.7333
		1.0512
		16.8026
		1.5768
		10.8626
		1.4016
		1.9272
		5.4313
		2.8032
		4.3801
		15.9435
		1.0512
		0.3504
		2.628
		27.1565
		13.6658
		1.5768
		8.5849
		1.0512
		0
		6.8329
		0.876
		1.4016
		2.628
		21.0203
		38.5447
		30.4853
		7.3585
		2.1024
		3.1537
		4.2049
		1.5768
		3.6793
		0.5256
		34.3398
		42.6445
		4.7305
		26.0247
		0.1752
		0
		4.2049
		1.0512
		2.1024
		4.3801
		1.752
		31.8869
		5.0809
		6.8329
		0.3504
		1.5768
		29.2186
		4.0297
		1.5768
		2.1024
		15.0675
		1.752
		4.2049
		12.089
		10.8626
		2.2776
		2.9785
		0.876
		13.1402
		6.8329
		7.8841
		19.7073
		14.3666
		2.8032
		1.9272
		3.8545
		9.8114
		4.9057
		7.8841
		5.4313
		1.0512
		4.5553
		44.6768
		1.5768
		1.752
		40.9887
		1.9272
		10.1618
		5.9569
		21.6693
		30.8936
		3.8545
		0.876
		5.7817
		1.2264
		2.2776
		5.6065
		29.9597
		6.3073
		7.7089
		10.1618
		2.628
		21.7252
		14.7171
		5.0809
		3.5041
		15.4179
		3.6793
		0.5256
		0.7008
		5.7817
		6.4825
		1.4016
		4.9057
		0.1752

## Sheet: Fig-2
				Figure 1a					Figure 1b					Figure 1c
				(n=5)					(n=5)					(n=5)
			0	12	24	48		0	12	24	48		0	12	24	48
			33.78	22.83	103.28	186.07		0.38	0.26	1.83	2.6		0	0	2	4
			20.84	30.43	118.04	193.22		0.24	0.29	1.92	2.18		0	1	2	3
			36.01	38.16	146.71	198.05		0.36	0.34	1.98	1.93		0	0	2	3
			32.72	34.55	136.16	203.51		0.3	0.3	1.46	2.04		0	0	3	4
			28.1	30.93	152.48	177.8		0.3	0.31	1.73	2.13		0	0	2	3
				Figure 1d					Figure 1e					Figure 1f
				(n=5)					(n=5)					(n=5)
			0	24	48	72		0	24	48	72		0	24	48	72
			32.46	36.62	48.44	147.84		0.31	0.3	0.34	1.56		0	0	1	4
			26.44	20.66	53.83	153.6		0.3	0.32	0.31	1.42		0	0	0	3
			30.71	27.39	36.36	133.62		0.28	0.35	0.26	1.66		0	0	0	3
			22.53	28.58	40.27	159.8		0.34	0.29	0.38	1.53		0	0	1	4
			30.24	29.84	37.89	150.06		0.3	0.3	0.36	1.09		0	0	1	3
				Figure 1i					Figure 1j						Figure 1j
				(n=6)					(n=6)						(n=4)
			0	12	24	48		0	24	48	72			GFP pos		GFP neg
			91.527	517.608	301.827	254.353		104.993	515.694	417.283	324.431			Con	Cis	Con	Cis
			112.651	411.169	312.818	180.988		115.003	586.562	657.889	257.861			104.061	1261.76	13.199	10.788
			127.108	441.053	339.638	182.57		88.633	546.205	430.222	295.885			109.697	957.61	4.918	10.759
			92.412	450.458	320.576	195.207		93.367	504.527	578.251	300.801			96.557	1112.99	10.754	10.562
			92.923	351.021	342.565	194.699		97.205	566.601	552.376	283.195			89.685	1150.18	5.525	6.591
			83.38	395.492	331.88	197.044		100.799	481.929	424.986	364.037
					Figure2h
														Figure2k

## Sheet: Fig-3
				Figure 3a						Figure 3b					Figure 3c					Figure 3d
				(n=6)						(n=6)					(n=6)					(n=6)
		Con			Cdkl5pt-/y				Con		Cdkl5pt-/y			Con		Cdkl5pt-/y			Con		Cdkl5pt-/y
		0	24	48	0	24	48		0	48	0	48		0	48	0	48		0	48	0	48
		27.7734	89.834	138.962	39.4007	48.9642	82.7166		0.29	2.31	0.28	0.73		0.7239	2153.87	0.504	256.667		0	2	0	1
		34.3254	97.9385	129.595	27.6222	46.3975	59.314		0.32	2.14	0.31	0.59		1.7006	1744.46	0.3262	204.182		0	3	0	1
		30.0271	102.411	122.604	30.2932	58.7407	68.9455		0.25	2.43	0.38	0.63		0.7804	1781.11	1.8104	377.205		0	2	0	1
		29.9552	78.4678	146.229	29.3516	69.6281	75.8463		0.28	1.82	0.34	1.02		1.5035	2003.69	2.489	439.71		0	2.5	0	1.5
		29.3813	112.117	119.403	36.7264	53.1183	71.0507		0.33	1.98	0.39	0.76		0.6507	1452.41	0.8555	193.55		0	2	0	1
		31.0067	96.0331	159.3	15.9832	48.8888	63.6297		0.39	2.16	0.21	0.61		0.6406	1839.3	0.3973	152.192		0	3	0	1.5
				Figure 3e								Figure 3f					Figure 3g					Figure 3h
				(n=8)								(n=8)					(n=8)					(n=7)
		Con				Cdkl5pt-/y					Con		Cdkl5pt-/y			Con		Cdkl5pt-/y			Con		Cdkl5pt-/y
		0	24	48	72	0	24	48	72		0	72	0	72		0	72	0	72		0	72	0	72
		35	29	56	214	29	38	34	74		0.27	1.8	0.3	0.55		0.8	1452	1.9	362		0	2	0	1
		33	42	48	209	24	36	28	59		0.22	2.2	0.26	1.02		0.6	1530	4.2	102		0	2	0	1.5
		34	36	59	186	26	39	30	98		0.29	1.7	0.23	0.63		1.4	1024	2.3	59		0	3	0	1
		32	31	42	202	20	32	31	58		0.38	1.58	0.28	0.72		0.4	1167	1.1	302		0	3	0	1.5
		31	36	28	223	26	24	42	68		0.33	1.9	0.29	0.58		0.5	2013	0.2	218		0	2.5	0	1
		30	29	61	180	29	30	28	77		0.28	1.66	0.22	0.98		1.4	1678	1.3	202		0	3	0	1.5
		30	30	68	179	21	15	37	82		0.35	1.83	0.37	0.6		1.8	1005	0.3	118		0	2.5	0	1
		45	37	55	207	26	34	31	68		0.3	1.73	0.3	0.72		0.4	2015	0.6	348
						Figure 3k
						n=4
				-	+	-	+	-	+
				51.2972	51.821	52.4497	66.2657	54.1335	82.364
				51.4188	46.1727	52.1731	63.3901	53.4669	85.0235
				53.4954	45.9567	50.2248	66.5537	45.5001	78.0457					Figure 3a								Figure 3j
				55.5112	48.395	49.4409	69.2599	45.8	84.0228

## Sheet: Fig-4
					Figure 4e											Figure 4f
					n=5											n=5
			WT		Cdkl5pt-/y		WT		Cdkl5pt-/y				WT		Cdkl5pt-/y		WT		Cdkl5pt-/y
		Hours	0	48	0	48	0	72	0	72			0	48	0	48	0	72	0	72
			2.20913	84.6834	0.736377	268.041	3.37838	100.507	2.53378	451.014			0.770416	104.777	2.31125	10.7858	2.71739	82.8804	0.679348	10.8696
			0.736377	98.6745	3.68188	293.078	3.37838	113.176	5.06757	360.642			3.85208	118.644	0.770416	12.3267	2.03804	105.299	1.3587	8.15217
			1.47275	120.766	1.47275	418.262	1.68919	107.263	3.37838	379.223			4.6225	78.5824	3.85208	7.70416	3.39674	101.223	3.39674	14.9457
			2.94551	106.775	4.41826	296.024	0.844595	96.2838	1.68919	322.635			1.54083	95.5316	1.54083	16.9491	4.07609	99.6739	4.07609	15.4348
			2.20913	89.1016	1.47275	275.405	6.75676	82.7703	3.37838	377.534			0.770416	102.465	3.08166	14.6379	2.71739	120.924	2.71739	4.07609
					Figure 4a
															Figure 4b
							Figure 4d

## Sheet: Fig-5
				Figure 5b							Figure 5c						Figure 5d							Figure 5e
				n=6-7							n=7						n=7							n=7
		0	24	48	0	24	48			0	48	0	48			0	48	0	48			0	48	0	48
		36.5343	95.4144	133.705	29.5983	143.493	213.801			0.322252	1.4655	0.274058	2.45008			89.8053	1068.84	117.869	3517.64			0	2	0	3.5
		40.5989	87.9714	128.239	27.8308	157.052	183.695			0.313754	1.58905	0.308211	2.64808			99.4273	1879.5	126.69	3083.05			0	1.5	0	2.5
		29.076	103.678	146.811	37.687	174.515	192.182			0.335228	1.38882	0.279076	2.34103			101.833	2058.3	130.699	3451.89			0	2	0	3
		33.2061	113.796	153.556	34.4566	138.315	212.491			0.285483	1.32678	0.336038	2.66935			147.537	1743.18	83.3906	3178.47			0	2	0	3
		38.2137	98.1543	166.522	42.3848	166.941	209.668			0.300269	1.16001	0.405285	2.33814			76.9759	1592.44	102.635	3087.06			0	1.5	0	2.5
		34.3435	107.149	138.278	39.6638	150.756	186.203			0.326381	1.31971	0.313969	2.4129			101.833	1610.08	107.446	3553.72			0	2	0	3
		35.4695			41.7315	166.689	179.602			0.305483	1.26773	0.320473	2.08336			82.5888	1634.94	119.473	3269.87			0	1.5	0	3
				Figure 5f									Figure 5g						Figure 5h						Figure 5i
				n=8									n=8						n=8						n=8
		0	24	48	72	0	24	48	72			0	72	0	72			0	72	0	72			0	72	0	72
		31.8814	46.2305	26.7594	137.541	31.4424	37.2621	98.0185	214.461			0.254078	1.76452	0.284076	2.84181			89.6435	664.177	141.256	3496.09			0	2	0	3
		36.2464	27.3777	39.2137	155.873	29.9164	35.592	111.922	235.351			0.334295	1.62579	0.312964	2.42061			107.3	763.328	76.0611	3210.87			0	2	0	3
		27.3294	23.9623	53.4008	141.552	30.7536	45.4651	106.493	244.059			0.410635	1.68477	0.304449	2.16617			84.2105	1063.5	69.2699	2837.35			0	2	0	3
		18.5165	24.595	56.622	108.116	37.013	38.7167	73.926	206.358			0.393602	1.57626	0.302482	2.28605			81.4941	585.399	58.4041	2382.34			0	2	0	3
		37.9881	34.6038	29.4008	162.657	36.3112	27.7315	133.919	213.716			0.284424	1.84799	0.436074	2.61686			78.7776	673.684	66.5535	3189.13			0	2	0	2.5
		40.9052	29.7738	34.3435	108.63	31.6383	41.3953	109.396	200.978			0.316672	1.87827	0.246519	2.83551			145.331	689.983	63.837	3737.86			0	1.5	0	3.5
		38.1528	38.1227	50.9351	123.381	38.3112	36.9323	111.952	231.801			0.306225	1.49865	0.197222	2.13631			152.122	732.088	152.122	2281.83			0	1.5	0	3.5
		26.4435	47.8945	48.7624	129.876	42.6047	43.4958	134.331	227.945			0.264885	1.69313	0.274519	2.14041			61.1205	702.207	65.1953	2352.46			0	2	0	2.5
				Figure 3k
				n=4
														Figure 5a
		-	+	-	+	-	+															Figure 5j
		53.0804	57.6615	55.5112	45.2593	49.4686	19.1797
		55.5258	43.6245	48.0608	56.3086	54.5476	16.9808
		53.0804	58.2646	40.5495	40.8395	40.3919	15.9322
		60.146	46.3726	58.2936	44.4404	52.3656	22.6217

## Sheet: Fig-6
			Figure 6a							Figure 6b
										n=5
		CDK2	CDK4	CDK6	CDKL5				Unt	Veh	5	25	50
	A-674563	96.26	89.86	93.16	11.44				102.765	110.15	95.4526	21.5931	22.1159
	AST-487	89.43	95.72	92.36	1.37				106.149	106.234	73.2557	19.1852	16.2364
	AT-7519	4.12	2.35	6.19	5.72				103.663	91.8726	116.596	15.7408	15.5576
	BMS-387032	12.48	13.56	15.24	9.68				92.8014	106.425	84.4519	20.2245	18.0647
	GSK-1363089	98.13	96.73	92.1	46.23				94.6209	106.519	106.13	22.3707	17.9216
	Flavopiridol	2.12	3.62	1.48	1.78
	Staurosporine	6.33	2.41	1.82	2.42
	VX-680	85.27	90.76	97.27	61.49
	Lapatinib	97.21	99.18	98.31	99.69
			Figure 6c								Figure 6d						Figure 6e
			n=8								n=8						n=5
	0	24	48	0	24	48				0	48	0	48			0	48	0	48
	33.2461	126.714	193.751	30.6023	62.4439	84.4371				0.30473	2.30456	0.259105	0.826225			0	2	0	1
	30.1995	134.542	184.187	28.6168	67.9576	67.2001				0.265196	1.91907	0.237785	0.644899			0	2.5	0	1.5
	36.7834	93.2175	160.911	27.4582	70.8583	61.2				0.288836	1.88087	0.243518	1.13918			0	2	0	1
	28.4634	107.191	157.485	25.2234	53.835	78.0001				0.326511	2.12061	0.268673	0.846979			0	3	0	1
	40.6329	118.277	186.123	30.7569	68.3125	66.1265				0.284463	1.75805	0.31368	0.860905			0	2.5	0	1.5
	32.6519	83.5799	162.789	24.0606	59.5095	59.9963				0.313983	2.26866	0.412971	0.741701
	35.6038	111.137	174.315	35.5735	72.5983	61.7222				0.340865	1.67512	0.414838	0.524712
	30.2596	129.541	183.874	34.0002	55.0464	102.448				0.256552	1.75498	0.336234	0.670924
			Figure 6f										Figure 6g						Figure 6h
			n=7										n=7						n=8
	0	24	48	72	0	24	48	72				0	72	0	72			0	72	0	72
	37.0634	33.9378	30.9114	187.075	31.1327	43.7208	30.3557	73.4564				0.287803	1.44164	0.33436	0.612925			0	2	0	1
	32.5626	32.4442	27.4425	193.27	42.9122	34.4968	50.889	75.9313				0.296303	1.3811	0.320988	0.725548			0	3	0	1
	34.257	33.878	62.0991	153.574	32.8329	31.7146	32.9445	69.1554				0.261227	1.56351	0.360718	0.634092			0	2	0	1
	29.958	21.3517	80.8085	175.81	30.3301	38.5855	46.5965	82.1352				0.313784	1.74652	0.341319	0.685706			0	3	0	1
	35.4797	28.5203	37.7822	188.358	37.5015	31.019	38.626	99.2592				0.326267	1.38568	0.304705	0.773864			0	2.5	0	1.5
	31.2464	37.6984	41.2137	190.32	32.1787	30.2579	41.9222	70.4947				0.387276	1.42153	0.377315	0.519482
	37.7997	32.8869	45.271	151.486	26.2248	34.1987	28.1482	64.2879				0.375114	1.56271	0.313364	0.825044
				Figure 6i

## Sheet: Fig-7
						Figure 7a
						n=7
	WT								Sox9PT-/-
Unt	34.1761	36.3538	30.0495	35.977	32.8993	32.9784	34.633		36.5535	23.2058	39.8869	30.5804	29.34	32.7247	25.4438
Veh	162.593	139.253	148.48	145.906	137.827	150.219	146.307		212.341	206.932	202.11	198.418	191.801	208.728	215.013
AST-487	76.0609	81.5399	78.0217	59.2479	82.8517	75.0564	73.1412		161.971	167.561	166.565	159.436	154.914	163.166	154.508
						Figure 7b
						n=7
	WT								Sox9PT-/-
Unt	0.2008	0.2846	0.3296	0.2803	0.3161	0.3113	0.3074		0.2019	0.315	0.3624	0.387	0.3524	0.2437	0.3019
Veh	1.3269	1.4012	1.2764	1.5436	1.3975	1.4019	1.1956		2.279	2.3201	2.1477	2.3582	2.489	2.0009	2.6311
AST-487	0.5663	0.6121	0.5628	0.4273	0.5144	0.6052	0.5752		1.8237	2.0507	1.5682	2.0705	2.0988	1.8303	1.7462
						Figure 7c
						n=3-7
	WT								Sox9PT-/-
Unt	0	0	0						0	0	0
Veh	1.5	1.5	1.5	2	1.5	1.5	2		2	2	2.5	3	2.5	3	3
AST-487	0.5	0.5	1	0.5	0.5	0.5	0.5		2	2.5	1.5	2	2	2	2
				Figure 7e
				n=8
	Control									IR
WT	30.0266	24.7337	22.0187	27.5794	38.7693	29.2669	32.144	31.2845		154.291	157.388	140.703	130.522	174.048	121.825	146.38	154.403
Cdkl5PT-/y	26.4028	33.939	25.7659	36.668	41.5857	27.6685	32.1797	33.6388		74.311	55.1078	60.3748	79.8195	49.665	52.8033	64.9616	69.6363
Sox9PT-/-	25.412	26.1271	29.286	27.32	34.4522	26.7567	31.2686	40.7702		188.042	198.442	226.19	194.973	195.714	245.726	210.527	236.927
dKOPT	27.0869	29.1527	25.6887	33.1788	31.0816	32.969	29.3827	29.5015		167.859	165.151	169.374	162.402	143.91	171.799	176.312	151.787
				Figure 7f
				n=8
	Control										IR
WT	0.322955	0.298143	0.282863	0.300983	0.309468	0.320748	0.264548	0.332516		1.38215	1.25442	1.47691	1.27052	1.34483	1.44302	1.41511	1.40936
Cdkl5PT-/y	0.314246	0.300993	0.312953	0.305934	0.31753	0.28932	0.332966	0.284111		0.564476	0.494546	0.511722	0.551459	0.490117	0.526921	0.533124	0.503203
Sox9PT-/-	0.31998	0.241209	0.267725	0.300653	0.287471	0.26768	0.320063	0.32022		2.37586	2.55102	1.96941	2.15354	2.04969	2.48169	2.32954	2.40954
dKOPT	0.319094	0.2508	0.289799	0.305572	0.310405	0.320563	0.258459	0.275958		1.79089	1.74571	1.83321	1.81812	1.89891	1.83142	1.72207	1.9562
				Figure 7g
				n=5
	Control						IR
WT	0	0	0	0	0		1.5	2	1.5	1.5	2
Cdkl5PT-/y	0	0	0	0	0		0.5	0.5	1	0.5	0.5
Sox9PT-/-	0	0	0	0	0		3	3	2.5	2.5	2.5
dKOPT	0	0	0	0	0		2	2	2	2.5	2
				Figure 7d

## Sheet: Suppl.Fig1
		Suppl. Fig. 1a					Suppl. Fig. 1b
		Cisplatin (nM)	Relative Survival (% of control)			Mock	Control siRNA	PKCδ siRNA	PLK1 siRNA
		0.1	105.267			26.2734	27.6462	51.3123	5.2648
		1	102.492			25.4885	26.7002	49.8502	2.6334
		100	106.356			28.1026	28.4497	55.2177	3.1202
		500	104.729
		1000	98.5173
		10000	88.1681
		25000	60.4127
		50000	34.1789
		75000	11.2472
		100000	5.3124
						Suppl. Fig. 1c
		Mock	Control	Pkcδ	Mlkl	Tao2	Braf	Limk2	Mst2	Igf1r	Cdkl5
		35.614	35.825	46.9407	26.6944	27.3664	43.1157	43.147	62.3975	76.7556	86.9447
		37.9614	36.9179	44.7857	26.3813	32.999	47.0663	39.9166	64.689	66.0225	79.6389
		31.3612	33.4803	51.1464	29.2656	29.4959	45.1034	55.5966	67.5178	72.8075	82.2854
		30.5868	31.5488	44.5139	25.5973	31.5571	41.2917	39.4612	64.1986	70.7631	76.2324
						Suppl. Fig. 1d
		Mock	Control	Pkcδ	Mlkl	Tao2	Braf	Limk2	Mst2	Igf1r	Cdkl5
		91.954	102.989	48.7356	102.989	91.0345	52.4138	62.5287	45.0575	22.069	13.7931
		114.023	114.023	42.2989	114.942	87.3563	56.0919	65.2874	34.9425	23.908	10.1149
		79.0805	81.8391	45.977	99.3103	102.989	54.2529	47.8161	42.2989	24.8276	8.27586
		114.942	88.2759	57.0115	120.46	116.782	57.0115	69.8851	43.2184	19.3103	11.954
						Suppl. Fig. 1e
		Mock	Control	PKCδ	MLKL	TAO2	BRAF	LIMK2	MST2	IGF1R	CDKL5
		51.6234	50.3392	74.1109	57.7383	32.0608	62.8704	53.1053	65.749	68.315	87.5155
		50.8117	56.2958	63.8145	51.3229	23.603	59.0586	54.3372	69.9259	89.5743	99.8051
		57.2849	53.3921	60.5415	47.5861	34.9604	64.5987	49.1716	68.1816	72.9819	83.794
		47.8489	55.4815	59.9853	49.963	28.0204	69.9171	59.0059	63.2663	73.5002	84.2871
						Suppl. Fig. 1f
		Mock	Control	PKCδ	MLKL	TAO2	BRAF	LIMK2	MST2	IGF1R	CDKL5
		92.8983	92.1305	56.0461	102.879	150.48	52.2073	56.8138	56.8138	42.9942	10.7486
		108.253	76.7754	52.2073	96.737	120.537	54.5106	58.3493	55.2783	36.8522	12.2841
		103.647	109.021	54.5106	85.9885	125.912	47.6008	62.1881	50.6718	33.7812	16.1228
		95.2015	103.647	52.9751	88.2917	138.964	58.3493	52.9751	46.833	29.9424	13.8196
						Suppl. Fig. 1g
		-	WT	KD	TEY/AEF	-	WT	KD	TEY/AEF
		36.6757	37.1433	37.4444	40.5747	82.3367	36.5952	70.2078	73.5821
		27.5475	33.2236	31.8095	26.6461	67.8111	39.9786	73.5195	87.5604
		32.616	26.6691	28.6757	32.8031	69.4861	36.7698	69.7107	86.4529
		31.2981	29.3995	35.6895	37.785	78.7059	32.5873	72.2269	62.6482
						Suppl. Fig. 1h
		Mock	WT	KD	TEY/AEF	Mock	WT	KD	TEY/AEF
		94.934	120.725	88.1559	96.1755	14.2271	105.241	10.812	13.2223
		101.224	116.725	132.559	98.2762	14.8375	81.736	7.64732	10.2322
		96.449	95.5692	105.593	97.9924	15.4525	134.518	13.8	11.3522
		107.393	106.176	88.464	111.187	11.0297	127.279	11.7259	10.9411
			Suppl. Fig. 1i					Suppl. Fig. 1j
		Vector		Cdkl5-CA				Vector	Cdkl5-CA
		-	+	-	+			97.0445	236.02
		106.292	47.7708	84.4166	17.2768			103.28	228.563
		95.496	41.3458	103.284	17.7681			103.28	298.89
		91.0838	39.4024	81.8141	19.0537			96.3949	301.421
		107.128	35.0597	114.54	17.7681
				Suppl. Fig. 1k

## Sheet: Suppl.Fig.2
														Suppl.Fig.2b
					Suppl.Fig.2a

## Sheet: Suppl.Fig.4
			Suppl.Fig.4a				Suppl.Fig.4b			Suppl.Fig.4c			Suppl.Fig.4d			Suppl.Fig.4e			Suppl.Fig.4f
		0	24	48		0	24	48		0	24		0	24		0	24		0	24
		33.0361	123.208	186.097		0.260136	1.46232	1.85285		101.675	1795.52		26.5073	123.281		0.316193	1.09341		104.64	2485.32
		35.3955	133.72	201.423		0.303351	1.57405	2.14154		104.87	1933.64		31.5657	105.25		0.360511	1.04221		95.7023	2535.55
		29.0722	112.386	214.099		0.240678	1.44348	2.02653		102.72	1925.93		28.603	117.617		0.277045	1.23959		100.287	1960.05
		31.2108	118.252	194.549		0.31863	1.65284	1.88307		90.7353	1739.2		32.7427	134.445		0.413327	1.27619		99.3705	2287.45
		Suppl.Fig.4g				Suppl.Fig.4h										Suppl.Fig.4i
		Mock	Ischemia			Control	Cisplatin	H2O2	Hemin	Hypoxia					control				H2O2
		94.6387	765.501			76.1387	858.887	790.516	481.152	1442.73			Non Synchronized	110.751	113.696	101.602	97.0522	741.109	703.383	801.519	745.833
		100.233	344.056			106.594	690.366	1035.05	302.881	1322.51			G0/G1	94.5666	98.9342	87.087	87.1944	714.665	747.66	806.077	745.833
		133.333	940.326			100.775	608.141	912.784	266.074	1202.28			S	102.762	91.902	102.405	94.8547	668.901	640.917	752.934	652.486
		71.7949	914.685			105.923	862.951	595.712	270.038	751.555			G2/M	91.92	93.218	94.3534	109.26	789.569	716.672	656.713	732.028
						110.569	878.424	883.308	226.819	989.172

[truncated: 23 more sheets: Suppl.Fig.5, Suppl.Fig.6, Suppl.Fig.7, Suppl.Fig.8, Suppl.Fig.9, Suppl.Fig.10, Suppl.Fig.11, Suppl.Fig.12, Suppl.Fig.13, Suppl.Fig.14, Suppl.Fig.15, Suppl.Fig.16, Suppl.Fig.17, Suppl.Fig.18, Suppl.Fig.19, Suppl.Fig.20, Suppl.Fig.21, Suppl.Fig.22, Suppl.Fig.23, Suppl.Fig.24 …]
